# Supplementary material for: Worldwide time trends in prevalence of symptoms of rhinoconjunctivitis in children: Global Asthma Network Phase I
Source: Pediatr Allergy Immunol. 2021 Sep 21;33(1):e13656. doi: 10.1111/pai.13656 (PMC9012331; doi:10.1111/pai.13656)
Supplement: Supplementary file 1 — Supplementary Material [file PAI-33-e13656-s001.xlsx]

## Sheet: Contents
Worldwide time trends in prevalence of symptoms of rhinoconjunctivitis in children: Global Asthma Network Phase I
Strachan DP et al.
Supplementary materials:
Supplementary table 1			Symptom prevalences at ISAAC Phase I, ISAAC Phase III, and GAN Phase I, and time trends by centre for 13-14-year-olds
Supplementary table 2			Symptom prevalences at ISAAC Phase I, ISAAC Phase III, and GAN Phase I, and time trends by centre for 6-7-year-olds
Supplementary figure 1			Map of changes in prevalence of current rhinoconjunctivitis from ISAAC Phase III to GAN Phase I, for 13-14-year-olds
Supplementary figure 2			Map of changes in prevalence of current rhinoconjunctivitis from ISAAC Phase III to GAN Phase I, for 6-7-year-olds
Supplementary figure 3			Correlations of centre-level trends in prevalence of selected symptoms from ISAAC Phase III to GAN Phase I, for 13-14-year-olds
Supplementary figure 4			Correlations of centre-level trends in prevalence of selected symptoms from ISAAC Phase III to GAN Phase I, for 6-7-year-olds
Supplementary figure 5			Bland-Altman plots of change in prevalence versus average prevalence of rhinoconjunctivitis, by age group

## Sheet: Supp_table_1 (13-14)
Region	Country	Centre	PI	GAN response rate	Income level	phases	Mean data collection date			Number of years			Number of individuals			Rhinitis symptoms ever prevalence (%)			Rhinitis symptoms ever % change per decade			SE of Rhinitis symptoms ever % change per decade			Number of SEs change in Rhinitis symptoms ever per decade			Rhinitis symptoms in last 12 mths prevalence (%)			Rhinitis symptoms in last 12 mths % change per decade			SE of Rhinitis symptoms in last 12 mths % change per decade			Number of SEs change in Rhinitis symptoms in last 12 mths per decade			Ever had hayfever prevalence (%)			Ever had hayfever % change per decade			SE of Ever had hayfever % change per decade			Number of SEs change in Ever had hayfever per decade
							GAN	ISAAC 3	ISAAC 1	ISAAC 1 to GAN	ISAAC 3 to GAN	ISAAC 1 to 3	GAN	ISAAC 3	ISAAC 1	GAN	ISAAC 3	ISAAC 1	ISAAC 1 to GAN	ISAAC 3 to GAN	ISAAC 1 to 3	ISAAC 1 to GAN	ISAAC 3 to GAN	ISAAC 1 to 3	ISAAC 1 to GAN	ISAAC 3 to GAN	ISAAC 1 to 3	GAN	ISAAC 3	ISAAC 1	ISAAC 1 to GAN	ISAAC 3 to GAN	ISAAC 1 to 3	ISAAC 1 to GAN	ISAAC 3 to GAN	ISAAC 1 to 3	ISAAC 1 to GAN	ISAAC 3 to GAN	ISAAC 1 to 3	GAN	ISAAC 3	ISAAC 1	ISAAC 1 to GAN	ISAAC 3 to GAN	ISAAC 1 to 3	ISAAC 1 to GAN	ISAAC 3 to GAN	ISAAC 1 to 3	ISAAC 1 to GAN
Africa and Eastern Mediterranean	Nigeria	Ibadan	A Falade	85	L	all	2018-05-04	2001-08-16	1995-03-11	23.15	16.7158	6.43416	2897	3142	3057	0.319641	0.437938	0.551848	-0.100306	-0.0707693	-0.17704	0.0152176	0.0216279	0.0729021	-6.59141	-3.27213	-2.42847	0.228167	0.33641	0.452731	-0.0970042	-0.0647548	-0.180787	0.0145561	0.0210444	0.0705496	-6.66417	-3.07705	-2.56256	0.0538488	0.191598	0.161269	-0.046402	-0.0824064	0.0471367	0.0116432	0.0186079	0.0617614	-3.98533
Africa and Eastern Mediterranean	South Africa	Cape Town	HJ Zar	84.4	LM	all	2017-08-14	2002-06-11	1995-04-12	22.3412	15.1764	7.16478	3979	5037	5169	0.535059	0.489577	0.376862	0.0708096	0.0299688	0.157318	0.0112803	0.0116164	0.0383814	6.27727	2.57987	4.09882	0.460166	0.384951	0.303347	0.0701927	0.0495601	0.113897	0.0117075	0.0134596	0.0378258	5.99553	3.68213	3.01108	0.374717	0.414533	0.290965	0.0374876	-0.0262349	0.172464	0.0145359	0.0152127	0.0463136	2.57897
Africa and Eastern Mediterranean	Sudan	Khartoum	M Nour	99.9	L	i3 + g	2017-03-22	2003-02-16			14.0924		1785	2896		0.47563	0.173688			0.214259			0.0258506			8.28837		0.316527	0.118785			0.140319			0.0233853			6.00028		0.322129	0.0024171			0.226869			0.0142056
Africa and Eastern Mediterranean	Syrian Arab Republic	Lattakia	G Dib	99.6	LM	i3 + g	2019-04-02	2001-12-05			17.3242		1215	3010		0.608231	0.301993			0.176768			0.0276295			6.3978		0.470782	0.225914			0.141344			0.0248689			5.68359		0.198354	0.122924			0.0435403			0.0172349
Africa and Eastern Mediterranean	Region total	ISAAC1-GAN TT only					2017-12-03		1995-03-31	22.6776			6876		8226	0.444299		0.441892	0.0010616									0.36242		0.358862	0.0015689									0.239529		0.242767	-0.0014279
Africa and Eastern Mediterranean	Region total	ISAAC3-GAN TT only					2017-12-16	2002-04-16			15.6684		9876	14085		0.47013	0.373021			0.0619776								0.367457	0.28541			0.0523644								0.249392	0.217749			0.0201955
Africa and Eastern Mediterranean	Region total	ISAAC1-3 TT only						2002-02-16	1995-03-31			6.88301		8179	8226		0.46974	0.441892			0.0404591								0.366304	0.358862			0.0108119								0.328891	0.242767			0.125126
America	Chile	South Santiago	J Mallol	81.9	UM	all	2015-03-04	2001-11-07	1995-08-19	19.5392	13.3203	6.21884	2750	3026	3050	0.409455	0.519167	0.345246	0.0328615	-0.0823648	0.279668	0.0102738	0.0120885	0.0315144	3.19859	-6.81346	8.87431	0.327273	0.390945	0.233443	0.0480215	-0.0478009	0.253267	0.0102823	0.015695	0.0357778	4.6703	-3.04562	7.07887	0.110546	0.238599	0.105574	0.0025445	-0.0961337	0.213907	0.0112052	0.0137941	0.0335802	0.227079
America	Costa Rica	Costa Rica	ME Soto-Quirós	67.5	UM	all	2018-02-14	2002-01-26	1995-01-02	23.1182	16.0509	7.06734	1338	2436	3200	0.504484	0.396141	0.391875	0.0487102	0.0674998	0.0060365	0.0098709	0.0168657	0.0304861	4.93475	4.0022	0.198008	0.416293	0.343596	0.309063	0.0463836	0.0452916	0.0488636	0.0096285	0.0171054	0.0278532	4.81733	2.6478	1.75432	0.367713	0	0.0475	0.138511	0.229092	-0.0672106	0.0088116	0.0122775	0.0073019	15.7192
America	Ecuador	Quito	A Cabrera Aguilar	100	LM	i3 + g	2019-04-27	2003-06-11			15.8765		3000	3014		0.563	0.479761			0.0524291			0.0164209			3.19283		0.457	0.365627			0.0575524			0.0150924			3.81334		0.120333	0.161247			-0.0257703			0.0160922
America	Mexico	Ciudad Victoria	R García-Almaráz	82.3	UM	i3 + g	2015-12-10	2003-04-04			12.6847		2468	3122		0.380875	0.453876			-0.0575501			0.0323799			-1.77734		0.280794	0.350096			-0.0546343			0.0269625			-2.02631		0.041329	0.029148			0.0096029			0.0080748
America	Mexico	Mexicali	JV Mérida-Palacio	83.7	UM	i3 + g	2016-04-27	2002-08-13			13.7042		2479	2988		0.406616	0.446452			-0.0290692			0.0336457			-0.863979		0.302138	0.412651			-0.0806416			0.0354258			-2.27635		0.0693828	0.0137216			0.0406163			0.0067345
America	Mexico	México City (North Area)	BE Del Río Navarro	93.8	UM	i3 + g	2015-09-02	2002-10-17			12.8773		3375	3891		0.317037	0.40992			-0.0721297			0.0226273			-3.18772		0.214222	0.294012			-0.0619616			0.0218031			-2.84187		0.0619259	0.0570547			0.0037828			0.0122983
America	Mexico	Monterrey	SN González-Díaz	88.03	UM	i3 + g	2017-12-24	2001-04-03			16.7247		2641	3006		0.472548	0.422821			0.0297328			0.0173267			1.71602		0.377509	0.317698			0.0357618			0.0164382			2.17554		0.219235	0.0459082			0.103635			0.0129901
America	Mexico	Toluca Urban Area	EM Navarrete-Rodriguez	98.1	UM	i3 + g	2015-10-17	2002-09-26			13.0573		2650	3021		0.306792	0.328037			-0.0162703			0.0481087			-0.338199		0.229434	0.212512			0.0129595			0.0335885			0.385831		0.0633962	0.0383979			0.0191451			0.0068178
America	Nicaragua	Managua	JF Sánchez	90.5	L	i3 + g	2018-11-09	2002-05-09			16.5036		3131	3263		0.24976	0.490653			-0.145964			0.0158952			-9.1829		0.214628	0.436408			-0.134383			0.0160189			-8.38903		0	0.0732455			-0.0443816			0.0038469
America	Region total	ISAAC1-GAN TT only					2016-02-20		1995-04-24	20.8266			4088		6250	0.440558		0.36912	0.0343012									0.356409		0.27216	0.0404526									0.194716		0.07584	0.0570791
America	Region total	ISAAC3-GAN TT only					2016-12-29	2002-07-04			14.4873		23832	27767		0.392372	0.439046			-0.0322176								0.305052	0.346202			-0.0284043								0.100159	0.0740087			0.0180507
America	Region total	ISAAC1-3 TT only						2001-12-13	1995-04-24			6.63871		5462	6250		0.464299	0.36912			0.143369								0.369828	0.27216			0.147119								0.132186	0.07584			0.0848749
Europe	Greece	Athens	K Douros	75.5	H	i1 + g	2020-02-22		1994-10-23	25.3342			1934		2561	0.293175		0.172198	0.0477523			0.0061586			7.75373			0.2394		0.143694	0.0377776			0.005742			6.5792			0.149431		0.127294	0.0087381			0.0056277			1.55269
Europe	Spain	A Coruña	A López-Silvarrey Varela	92.1	H	i3 + g	2019-01-05	2003-10-17			15.2196		3462	2979		0.517331	0.472977			0.0291423			0.0123589			2.35801		0.422299	0.369923			0.0344138			0.0115229			2.98655		0.155979	0.154414			0.0010283			0.0058681
Europe	Spain	Bilbao	C González Díaz	91.05	H	all	2018-09-28	2001-12-25	1994-05-04	24.4039	16.7584	7.6455	3379	3401	3211	0.481799	0.351073	0.485519	-0.001524	0.0780062	-0.175849	0.0083572	0.0109174	0.027333	-0.18236	7.14515	-6.43359	0.385617	0.273449	0.35285	0.0134271	0.0669323	-0.103853	0.0081469	0.0107465	0.0255267	1.64812	6.22827	-4.06839	0.155667	0.161129	0.110246	0.0186123	-0.0032591	0.066553	0.0044774	0.0079774	0.0180508	4.15696
Europe	Spain	Cartagena	L García-Marcos	73.8	H	all	2016-01-31	2002-02-28	1993-10-26	22.2638	13.9236	8.34025	3437	3998	3017	0.346523	0.427714	0.437852	-0.0410212	-0.0583116	-0.0121559	0.0104027	0.0125643	0.025618	-3.94333	-4.64106	-0.474505	0.250218	0.32041	0.327478	-0.0347017	-0.0504123	-0.0084739	0.0080961	0.0099344	0.0222613	-4.28625	-5.07453	-0.380657	0.0936864	0.110055	0.0719258	0.009774	-0.0117561	0.0457172	0.0041675	0.0064301	0.012116	2.34528
Europe	Region total	ISAAC1-GAN TT only					2018-01-03		1994-04-19	23.71			8750		8789	0.386971		0.377859	0.0038434									0.300114		0.283195	0.007136									0.129943		0.102059	0.0117602
Europe	Region total	ISAAC3-GAN TT only					2017-12-11	2002-07-28			15.3732		10278	10378		0.448531	0.415591			0.021427								0.352695	0.319233			0.0217665								0.135046	0.139526			-0.0029143
Europe	Region total	ISAAC1-3 TT only						2002-01-29	1994-02-01			7.99189		7399	6228		0.392485	0.462428			-0.0875165								0.298824	0.340559			-0.0522212								0.133532	0.0916827			0.0523641
South-East Asia and Western Pacific	India	Bikaner	M Sabir	90.1	L	i3 + g	2017-11-16	2001-07-26			16.3089		2702	3059		0.327905	0.493298			-0.101413			0.0159979			-6.33913		0.242413	0.419418			-0.108533			0.0155722			-6.96964		0.123242	0.589735			-0.286036			0.0104739
South-East Asia and Western Pacific	India	Chandigarh	M Singh	100	L	all	2017-10-12	2001-11-14	1995-03-08	22.5986	15.9108	6.68778	3000	3122	3138	0.373667	0.378603	0.101338	0.120507	-0.0031028	0.414585	0.0118979	0.0221614	0.0463394	10.1284	-0.140009	8.9467	0.292667	0.305253	0.0806246	0.0938297	-0.0079106	0.335879	0.0102939	0.0190112	0.038239	9.11508	-0.416099	8.78369	0.146	0.185458	0.0697897	0.0337235	-0.0247995	0.172955	0.0074804	0.0136599	0.0305084	4.50823
South-East Asia and Western Pacific	India	Jaipur	V Singh	98.7	L	i3 + g	2017-11-15	2001-07-27			16.3044		3060	3607		0.512092	0.503466			0.0052906			0.0171282			0.308884		0.38464	0.422235			-0.0230575			0.0165367			-1.39433		0.193464	0.281397			-0.0539321			0.013279
South-East Asia and Western Pacific	India	Kottayam	TU Sukumaran	85.3	L	all	2017-10-09	2002-06-04	1995-01-03	22.766	15.349	7.41701	2091	3685	2047	0.300335	0.367978	0.478749	-0.078369	-0.0440704	-0.149347	0.0249336	0.0208117	0.0830255	-3.14311	-2.11758	-1.79881	0.232903	0.268928	0.376649	-0.0631407	-0.0234708	-0.145235	0.0173799	0.0161467	0.0564839	-3.63296	-1.45359	-2.57125	0.156863	0.113433	0.15828	-0.0006227	0.028295	-0.0604658	0.0103776	0.0136931	0.0325725	-0.0600054
South-East Asia and Western Pacific	India	Lucknow	S Awasthi	94	L	i3 + g	2017-10-01	2001-09-19			16.0323		2969	3000		0.188952	0.388			-0.124154			0.0283551			-4.37854		0.125295	0.345667			-0.137455			0.0231659			-5.93349		0.0906029	0.200667			-0.0686513			0.012766
South-East Asia and Western Pacific	India	New Delhi (7)	SK Kabra	100	L	all	2017-11-30	2001-11-15	1995-01-05	22.8999	16.0394	6.86053	3024	3469	3025	0.426257	0.26463	0.346116	0.0349962	0.100769	-0.118775	0.0115684	0.0183498	0.0482636	3.02516	5.49156	-2.46097	0.334987	0.247334	0.281653	0.02329	0.0546488	-0.0500244	0.0104803	0.0168517	0.0447079	2.22226	3.24293	-1.11892	0.229497	0.259153	0.138182	0.039876	-0.018489	0.176328	0.0168863	0.0270044	0.0393164	2.36144
South-East Asia and Western Pacific	India	Pune	S Salvi	99.6	L	all	2017-10-23	2001-11-22	1994-12-23	22.8337	15.9171	6.91658	3030	1983	2696	0.287789	0.174483	0.108309	0.0786031	0.0711847	0.0956752	0.0108974	0.0210523	0.0433985	7.21302	3.38133	2.20458	0.166007	0.137166	0.0760386	0.0394014	0.0181193	0.088378	0.0072665	0.0157828	0.0357901	5.42234	1.14803	2.46934	0.0891089	0.103379	0.0445104	0.0195319	-0.0089651	0.085112	0.0046554	0.0105344	0.0224948	4.19556
South-East Asia and Western Pacific	New Zealand	Auckland	MI Asher	85.5	H	all	2018-10-10	2002-02-14	1993-03-25	25.5433	16.652	8.89125	1885	2870	3206	0.388859	0.48885	0.474423	-0.0334975	-0.0600472	0.0162263	0.0071588	0.0144384	0.0306646	-4.6792	-4.15886	0.529155	0.308753	0.402439	0.39738	-0.0346966	-0.0562608	0.00569	0.0078144	0.0115162	0.0249801	-4.44009	-4.88538	0.227781	0.440318	0.333101	0.336556	0.040622	0.0643869	-0.0038863	0.0105979	0.0164516	0.0266622	3.83302
South-East Asia and Western Pacific	Taiwan	Taipei	J-L Huang	93	H	all	2017-10-20	2001-12-22	1995-10-12	22.022	15.8283	6.19369	3474	6378	11003	0.591825	0.529163	0.363992	0.103457	0.0395887	0.266677	0.0075152	0.012196	0.0217639	13.7663	3.24603	12.2532	0.521013	0.433051	0.298555	0.101016	0.0555727	0.21715	0.0091257	0.0129478	0.0254383	11.0694	4.29205	8.53636	0.415083	0.335372	0.343906	0.032321	0.0503603	-0.0137795	0.0098515	0.0107937	0.0274223	3.2808
South-East Asia and Western Pacific	Thailand	Bangkok	S Chinratanapisit	97.9	LM	all	2017-09-04	2001-07-12	1995-08-23	22.0332	16.1462	5.88708	3206	4669	3712	0.55053	0.648747	0.504041	0.0210996	-0.0608298	0.245803	0.0157073	0.0265883	0.071908	1.3433	-2.28784	3.4183	0.484404	0.57357	0.431843	0.0238556	-0.0552243	0.240744	0.0152001	0.0272161	0.0751626	1.56944	-2.0291	3.20297	0.301934	0.399657	0.306843	-0.0022279	-0.0605242	0.157658	0.0140746	0.0208237	0.0529128	-0.158292
South-East Asia and Western Pacific	Region total	ISAAC1-GAN TT only					2017-11-20		1995-03-16	22.6832			19710		28827	0.429427		0.348077	0.0358637									0.346322		0.285947	0.0266164									0.252156		0.245707	0.0028431
South-East Asia and Western Pacific	Region total	ISAAC3-GAN TT only					2017-11-14	2001-11-08			16.0158		28441	35842		0.403572	0.449138			-0.0284503								0.317499	0.376988			-0.0371436								0.216729	0.292478			-0.0472962
South-East Asia and Western Pacific	Region total	ISAAC1-3 TT only						2001-12-10	1995-03-16			6.73915		26176	28827		0.443498	0.348077			0.141593								0.369384	0.285947			0.123809								0.269789	0.245707			0.0357345
Grand total	ISAAC1-GAN TT only						2017-09-27		1995-01-26	22.6683			39424		52092	0.423752		0.370441	0.023518									0.33992		0.295343	0.0196649									0.216873		0.200626	0.0071673
Grand total	ISAAC3-GAN TT only						2017-08-09	2002-03-19			15.3902		72427	88072		0.415342	0.42983			-0.0094136								0.32521	0.345831			-0.0133984								0.171235	0.193626			-0.0145489
Grand total	ISAAC1-3 TT only							2001-12-30	1995-01-31			6.91337		47216	49531		0.442456	0.380691			0.0893415								0.357845	0.303184			0.0790656								0.242757	0.204417			0.0554567
[truncated: 32 more columns]

## Sheet: Supp_table_2 (6-7)
Region	Country	Centre	PI	GAN response rate	Income level	phases	Mean data collection date			Number of years			Number of individuals			Rhinitis symptoms ever prevalence (%)			Rhinitis symptoms ever % change per decade			SE of Rhinitis symptoms ever % change per decade			Number of SEs change in Rhinitis symptoms ever per decade			Rhinitis symptoms in last 12 mths prevalence (%)			Rhinitis symptoms in last 12 mths % change per decade			SE of Rhinitis symptoms in last 12 mths % change per decade			Number of SEs change in Rhinitis symptoms in last 12 mths per decade			Ever had hayfever prevalence (%)			Ever had hayfever % change per decade			SE of Ever had hayfever % change per decade			Number of SEs change in Ever had hayfever per decade
							GAN	ISAAC 3	ISAAC 1	ISAAC 1 to GAN	ISAAC 3 to GAN	ISAAC 1 to 3	GAN	ISAAC 3	ISAAC 1	GAN	ISAAC 3	ISAAC 1	ISAAC 1 to GAN	ISAAC 3 to GAN	ISAAC 1 to 3	ISAAC 1 to GAN	ISAAC 3 to GAN	ISAAC 1 to 3	ISAAC 1 to GAN	ISAAC 3 to GAN	ISAAC 1 to 3	GAN	ISAAC 3	ISAAC 1	ISAAC 1 to GAN	ISAAC 3 to GAN	ISAAC 1 to 3	ISAAC 1 to GAN	ISAAC 3 to GAN	ISAAC 1 to 3	ISAAC 1 to GAN	ISAAC 3 to GAN	ISAAC 1 to 3	GAN	ISAAC 3	ISAAC 1	ISAAC 1 to GAN	ISAAC 3 to GAN	ISAAC 1 to 3	ISAAC 1 to GAN	ISAAC 3 to GAN	ISAAC 1 to 3	ISAAC 1 to GAN
Africa and Eastern Mediterranean	Syrian Arab Republic	Lattakia	Y Mohammad	93	LM	i3 + g	2019-05-13	2003-02-27			16.2054		1116	2373		0.326165	0.121787			0.126117			0.0138944			9.07685		0.25448	0.102402			0.0938441			0.0138966			6.75304		0.236559	0.0400337			0.121271			0.0099509
Africa and Eastern Mediterranean	Region total	ISAAC3-GAN TT only					2019-05-13	2003-02-27			16.2054		1116	2373		0.326165	0.121787			0.126117								0.25448	0.102402			0.0938441								0.236559	0.0400337			0.121271
America	Costa Rica	Costa Rica	ME Soto-Quirós	64.5	UM	all	2018-01-15	2002-01-16	1995-02-01	22.9532	15.9957	6.95752	1936	3234	2942	0.416322	0.404453	0.327328	0.0387719	0.0074205	0.11085	0.0125004	0.0179745	0.021445	3.10165	0.412836	5.16904	0.378099	0.349413	0.266485	0.0486267	0.017934	0.119191	0.0124533	0.0174861	0.0208414	3.90472	1.02562	5.71892	0.374484	0	0.0543848	0.139457	0.234116	-0.0781669	0.012926	0.0178782	0.0113594	10.7889
America	Mexico	Ciudad Victoria	R García-Almaráz	81.5	UM	i3 + g	2016-02-10	2003-04-04			12.8548		2444	2603		0.227496	0.245102			-0.013696			0.0103428			-1.32421		0.168985	0.212447			-0.0338099			0.0087733			-3.85373		0.0687398	0.035728			0.0256806			0.0060745
America	Mexico	Mexicali	JV Mérida-Palacio	77	UM	i3 + g	2016-03-10	2002-12-04			13.2647		2001	2568		0.331834	0.296729			0.026465			0.0121995			2.16935		0.269865	0.270639			-0.0005832			0.012453			-0.0468292		0.129935	0.0669782			0.0474618			0.0145674
America	Mexico	México City (North Area)	BE Del Río Navarro	86.7	UM	i3 + g	2016-06-15	2002-11-04			13.6128		2515	3205		0.287873	0.495476			-0.152506			0.0249173			-6.12047		0.201591	0.420281			-0.160651			0.0222776			-7.21129		0.116899	0.0430577			0.0542437			0.0068634
America	Mexico	Toluca Urban Area	EM Navarrete-Rodriguez	95.7	UM	i3 + g	2016-04-10	2002-09-29			13.5308		2712	3235		0.22972	0.231221			-0.0011095			0.0147938			-0.0749984		0.165929	0.18578			-0.0146712			0.0128063			-1.14562		0.0792773	0.0401855			0.0288909			0.0082111
America	Nicaragua	Managua	JF Sánchez	87.9	L	i3 + g	2018-11-11	2002-06-06			16.433		3162	3286		0.26945	0.362447			-0.0565915			0.0163581			-3.45953		0.191018	0.337188			-0.0889487			0.0148295			-5.99807		0	0.0888618			-0.0540751			0.004423
America	Region total	ISAAC1-GAN TT only					2018-01-15		1995-02-01	22.9532			1936		2942	0.416322		0.327328	0.0387719									0.378099		0.266485	0.0486267									0.374484		0.0543848	0.139457
America	Region total	ISAAC3-GAN TT only					2017-01-19	2002-09-05			14.3735		14770	18131		0.286053	0.343886			-0.0402361								0.21977	0.299708			-0.0556148								0.112525	0.0455022			0.0466297
America	Region total	ISAAC1-3 TT only						2002-01-16	1995-02-01			6.95752		3234	2942		0.404453	0.327328			0.11085								0.349413	0.266485			0.119191								0	0.0543848			-0.0781669
Europe	Spain	A Coruña	A López-Silvarrey Varela	71	H	i3 + g	2019-01-28	2003-10-21			15.2726		3407	3016		0.293513	0.304045			-0.0068958			0.010035			-0.687179		0.237746	0.247016			-0.0060698			0.0084114			-0.721614		0.114764	0.126326			-0.0075708			0.0059631
Europe	Spain	Bilbao	C González Díaz	55.2	H	all	2018-08-31	2001-12-17	1994-05-23	24.2731	16.7036	7.56952	2707	3157	3019	0.251939	0.236934	0.268963	-0.0070134	0.0089835	-0.0423137	0.0058447	0.0084412	0.0155558	-1.19996	1.06424	-2.72011	0.205393	0.20114	0.18781	0.0072438	0.0025462	0.0176098	0.005366	0.0081078	0.0143909	1.34995	0.314044	1.22368	0.0882896	0.0890086	0.0662471	0.009081	-0.0004304	0.0300699	0.0032414	0.0047741	0.0083971	2.80161
Europe	Spain	Cartagena	L García-Marcos	65.9	H	all	2016-01-21	2002-01-26	1993-10-26	22.2347	13.9842	8.25052	3509	2948	3335	0.216016	0.213704	0.227286	-0.0050688	0.0016531	-0.0164622	0.0045877	0.0067443	0.0135154	-1.10488	0.245111	-1.21803	0.169564	0.170624	0.162519	0.0031686	-0.0007581	0.0098241	0.0044739	0.0062467	0.0124573	0.70823	-0.121363	0.788625	0.0664007	0.078019	0.0653673	0.0004648	-0.0083082	0.0153344	0.002922	0.0048429	0.0084906	0.159052
Europe	Region total	ISAAC1-GAN TT only					2017-03-11		1994-02-03	23.0998			6216		6354	0.23166		0.247088	-0.006679									0.185167		0.174536	0.0046025									0.0759331		0.0657853	0.004393
Europe	Region total	ISAAC3-GAN TT only					2017-11-10	2002-08-09			15.253		9623	9121		0.253559	0.251617			0.0012732								0.203783	0.206447			-0.0017466								0.089681	0.0977963			-0.0053205
Europe	Region total	ISAAC1-3 TT only						2002-01-05	1994-02-03			7.92236		6105	6354		0.225717	0.247088			-0.0269766								0.186405	0.174536			0.0149815								0.0837019	0.0657853			0.0226152
South-East Asia and Western Pacific	India	Chandigarh	M Singh	100	L	i1 + g	2017-10-26		1995-03-10	22.6321			2473		2891	0.204205		0.11138	0.0410149			0.0109927			3.7311			0.119693		0.102041	0.0077995			0.0092901			0.839547			0.120906		0.0722933	0.0214795			0.0075084			2.86072
South-East Asia and Western Pacific	India	Jaipur	V Singh	75.8	L	i3 + g	2017-11-08	2001-08-08			16.2518		2296	2545		0.178571	0.302947			-0.0765303			0.0148464			-5.15482		0.0979965	0.266798			-0.103866			0.0129659			-8.01069		0.118031	0.150884			-0.0202148			0.0110125
South-East Asia and Western Pacific	India	Kottayam	TU Sukumaran	68.4	L	all	2017-12-02	2002-05-16	1995-01-06	22.9027	15.5463	7.35634	2099	2619	2156	0.188661	0.192822	0.280612	-0.0401486	-0.0026761	-0.11934	0.0120769	0.0120224	0.0334772	-3.32442	-0.222597	-3.56482	0.136255	0.150821	0.238404	-0.0446014	-0.0093691	-0.119059	0.0095248	0.0114009	0.0295642	-4.68267	-0.821792	-4.02712	0.0452596	0.0924017	0.059833	-0.0063632	-0.0303236	0.0442729	0.003884	0.0117167	0.0251395	-1.63832
South-East Asia and Western Pacific	India	Lucknow	S Awasthi	91.3	L	i3 + g	2017-10-26	2001-12-18			15.8551		2969	3000		0.0471539	0.198333			-0.0953507			0.008845			-10.7802		0.0205456	0.171			-0.0948934			0.0056078			-16.9218		0.039744	0.123333			-0.0527208			0.0092375
South-East Asia and Western Pacific	India	New Delhi (7)	SK Kabra	80.9	L	all	2018-01-07	2001-12-02	1995-01-31	22.9358	16.0984	6.83744	2516	3706	2938	0.200318	0.160281	0.151804	0.0211521	0.0248704	0.0123974	0.0077025	0.0103818	0.0283471	2.74614	2.39557	0.437344	0.149046	0.147598	0.132403	0.0072564	0.0008992	0.022224	0.0078965	0.0109045	0.0271913	0.918938	0.0824644	0.817318	0.103339	0.16136	0.0585432	0.0195307	-0.0360417	0.150373	0.0033337	0.0090335	0.0214105	5.85855
South-East Asia and Western Pacific	India	Pune	S Salvi	79.8	L	all	2017-10-24	2001-11-28	1994-12-28	22.8217	15.903	6.91867	2404	2711	3248	0.0952579	0.0981188	0.0726601	0.0099019	-0.001799	0.0367971	0.0052982	0.0119224	0.0244725	1.86891	-0.150889	1.50361	0.047005	0.0741424	0.0600369	-0.0057103	-0.0170643	0.0203875	0.0038755	0.0081216	0.0186543	-1.47343	-2.1011	1.09291	0.0669717	0.0468462	0.028633	0.0167993	0.0126552	0.0263247	0.0044379	0.0064836	0.0109135	3.78539
South-East Asia and Western Pacific	New Zealand	Auckland	MI Asher	63.7	H	all	2018-07-27	2002-03-07	1993-03-11	25.3774	16.3875	8.98995	1538	3541	3526	0.252276	0.269133	0.277652	-0.0099995	-0.0102867	-0.0094758	0.0050213	0.0076059	0.0127861	-1.99143	-1.35246	-0.741102	0.211313	0.235244	0.247873	-0.0144063	-0.0146032	-0.0140476	0.0049504	0.0074167	0.0123141	-2.91011	-1.96897	-1.14077	0.263979	0.148263	0.123653	0.0552957	0.0706125	0.0273754	0.0063637	0.0101339	0.0113482	8.68923
South-East Asia and Western Pacific	Taiwan	Taipei	J-L Huang	76.3	H	all	2017-10-14	2001-12-18	1994-11-04	22.9441	15.8233	7.12081	3036	4832	4806	0.542161	0.463576	0.364544	0.0774127	0.0496639	0.139074	0.0068001	0.0081326	0.0242509	11.3841	6.10676	5.73479	0.472332	0.419909	0.30774	0.071736	0.0331304	0.157522	0.006556	0.0069021	0.0242901	10.942	4.80006	6.48503	0.511858	0.394247	0.348523	0.0711883	0.0743278	0.0642118	0.0077167	0.0092336	0.027726	9.22525
South-East Asia and Western Pacific	Thailand	Bangkok	S Chinratanapisit	86.3	LM	all	2017-08-19	2001-07-01	1995-08-07	22.0325	16.1342	5.89834	3067	4209	3629	0.473753	0.478736	0.36291	0.0503088	-0.0030886	0.196371	0.0150147	0.0207391	0.0576467	3.35063	-0.148925	3.40645	0.383111	0.434307	0.32571	0.0260528	-0.0317319	0.184116	0.017237	0.0253256	0.0624255	1.51145	-1.25296	2.94937	0.245843	0.318603	0.290163	-0.0201156	-0.0450969	0.0482176	0.0159345	0.0257404	0.0658881	-1.26239
South-East Asia and Western Pacific	Region total	ISAAC1-GAN TT only					2017-11-20		1994-10-27	23.0675			17133		23194	0.298897		0.243899	0.023842									0.233701		0.212469	0.0092044									0.205977		0.162413	0.0188854
South-East Asia and Western Pacific	Region total	ISAAC3-GAN TT only					2017-11-18	2001-11-30			15.9682		19925	27163		0.259272	0.292273			-0.0206663								0.200452	0.258624			-0.0364301								0.181631	0.202187			-0.0128729
South-East Asia and Western Pacific	Region total	ISAAC1-3 TT only						2001-12-11	1994-10-08			7.17585		21618	20303		0.304052	0.262769			0.0575307								0.269821	0.228193			0.058012								0.219169	0.175245			0.0612111
Grand total	ISAAC1-GAN TT only						2017-09-23		1994-09-13	23.0264			25285		32490	0.291359		0.252078	0.0170591									0.232826		0.209942	0.0099383									0.186909		0.133734	0.0230934
Grand total	ISAAC3-GAN TT only						2017-08-23	2002-04-28			15.3225		45434	56788		0.268411	0.295098			-0.0174164								0.208764	0.256832			-0.0313709								0.14104	0.128619			0.0081064
Grand total	ISAAC1-3 TT only							2001-12-20	1994-08-27			7.31369		30957	29599		0.299092	0.26582			0.0454935								0.261686	0.22048			0.0563397								0.169558	0.139735			0.0407774
[truncated: 32 more columns]
